# Supplementary material for: Molecular and functional correction of a deep intronic splicing mutation in CFTR by CRISPR-Cas9 gene editing
Source: Mol Ther Methods Clin Dev. 2023 Oct 18;31:101140. doi: 10.1016/j.omtm.2023.101140 (PMC10661860; doi:10.1016/j.omtm.2023.101140)
Supplement: Data S1. U3 CRISPOR [file mmc2.xlsx]

## Sheet: U3 targets
# Name
# Sequence U3	CTTGATTTCTGGAGACCACAAGG
# Genome	hg19
# PAM	NGG
# Position	chr7:117279941-117279964:+
# Version	CRISPOR 5.01, 2023-08-30T13:29:59CEST
# Results	http://crispor.org/crispor.py?batchId=me8wku2xy2tf6u1sVIlN
	guideSeq	offtargetSeq	mismatchCount	cfdOfftargetScore	chrom	start	end	strand	locusDesc
	CTTGATTTCTGGAGACCACAAGG	ATTAATTTATGAAGACCACAGGG	4	0.72	chr5	132265490	132265512	+	intron:AFF4
	CTTGATTTCTGGAGACCACAAGG	CATGGTTCCTGGAGAACACAGGG	4	0.609231	chr13	72508368	72508390	+	intergenic:RPS10P21-RNA5SP32
	CTTGATTTCTGGAGACCACAAGG	AATAATTTCTGGAAACCACAAGG	4	0.571154	chr6	139641477	139641499	+	intergenic:TXLNB-RP11-12A2.1
	CTTGATTTCTGGAGACCACAAGG	TCTGATTTATGGAAACCACAAGG	4	0.55102	chr9	79340097	79340119	+	intergenic:PRUNE2-PCA3
	CTTGATTTCTGGAGACCACAAGG	ATTGAGACCTGGAGACCACAGGG	4	0.5	chr3	10551191	10551213	+	intron:ATP2B2
	CTTGATTTCTGGAGACCACAAGG	CATGGTTTTTGAAGACCACAGGG	4	0.497538	chr19	55660488	55660510	+	intron:TNNT1
	CTTGATTTCTGGAGACCACAAGG	TTTGATTTCTGGAGAACAAAGGG	3	0.428571	chr9	3909056	3909078	-	intergenic:GLIS3-AS1-GLIS3
	CTTGATTTCTGGAGACCACAAGG	CATGGTTTCTGAAAACCACAGGG	4	0.426462	chr1	184516635	184516657	+	intergenic:C1orf21-GS1-115G20.2
	CTTGATTTCTGGAGACCACAAGG	CCAGATTACAGGAGACCACAGGG	4	0.419825	chr3	23175060	23175082	+	intergenic:SALL4P5-RPL24P7	CCTOP #5
	CTTGATTTCTGGAGACCACAAGG	CTTGATTTCAAAAGACCTCAGGG	4	0.4	chr6	123343924	123343946	+	intron:CLVS2
	CTTGATTTCTGGAGACCACAAGG	CTTAATTTCTAAAGACAACAAGG	4	0.392	chr8	50694572	50694594	-	intergenic:PSAT1P1-RP11-109P6.2
	CTTGATTTCTGGAGACCACAAGG	CTTGAGTCTTGGAAACCACAAGG	4	0.375	chr12	112752915	112752937	-	intron:HECTD4
	CTTGATTTCTGGAGACCACAAGG	CTTGATTCCTGCAGGACACACGG	4	0.344118	chr20	25269046	25269068	-	exon:PYGB
	CTTGATTTCTGGAGACCACAAGG	ATTGATATCTGGAGGCCACTGGG	4	0.34125	chr9	129947315	129947337	-	intron:RALGPS1
	CTTGATTTCTGGAGACCACAAGG	ATGGATTTTTGGAGACCACGTGG	4	0.334559	chr17	45517002	45517024	+	intron:EFCAB13
	CTTGATTTCTGGAGACCACAAGG	CTAGATTTCTGGAGAAAACATGG	3	0.333333	chr4	169455273	169455295	+	intron:DDX60L
	CTTGATTTCTGGAGACCACAAGG	TTTGCCTGCTGGAGACCACATGG	4	0.333333	chr12	130167000	130167022	-	intron:RP11-174M13.2	CCTOP #3
	CTTGATTTCTGGAGACCACAAGG	CTTGAAATCTGAAGACAACATGG	4	0.330296	chr4	178904670	178904692	-	intron:LINC01098
	CTTGATTTCTGGAGACCACAAGG	GTTCATTTCTGGGGAACACAGGG	4	0.315245	chr10	135125150	135125172	+	exon:TUBGCP2/ZNF511
	CTTGATTTCTGGAGACCACAAGG	CTTGATTTCTAAGGACCTCATGG	4	0.304348	chr15	27985767	27985789	+	intergenic:RP11-30G8.1-OCA2
	CTTGATTTCTGGAGACCACAAGG	CTTGAATTCTGGAAAACATATGG	4	0.3	chr1	194445841	194445863	-	intergenic:RP11-476H20.1-RNU6-983P
	CTTGATTTCTGGAGACCACAAGG	GTTGCTTTCTGGGGAACACAGGG	4	0.297732	chr5	113277473	113277495	-	intergenic:YTHDC2-RP11-371M22.1
	CTTGATTTCTGGAGACCACAAGG	CTTAATCTCTAGAGACAACAGGG	4	0.28875	chr22	34510428	34510450	-	intron:LL22NC03-86D4.1
	CTTGATTTCTGGAGACCACAAGG	ATTGAGTCCTGGAGACCTCAGGG	4	0.285714	chr5	74242475	74242497	+	intergenic:CTD-2503O16.1-CTD-2503O16.4
	CTTGATTTCTGGAGACCACAAGG	CTAGATTTCAGGAGACCATAAGG	3	0.282575	chr11	99961976	99961998	-	intron:CNTN5
	CTTGATTTCTGGAGACCACAAGG	GTGGATTACTGGAGACCACGAGG	4	0.279284	chr7	116781946	116781968	-	intergenic:ST7-ST7-AS2
	CTTGATTTCTGGAGACCACAAGG	TTTACTTTGTGGAGACCACAGGG	4	0.278571	chr8	21719671	21719693	+	intergenic:GFRA2-DOK2	CCTOP #2
	CTTGATTTCTGGAGACCACAAGG	CTGAACTTCTGGGGACCACAGGG	4	0.266798	chr8	135672967	135672989	+	intergenic:ZFAT-CTD-2342N23.2
	CTTGATTTCTGGAGACCACAAGG	CTTGAGTTTCAGAGACCACAGGG	4	0.266667	chr4	141113002	141113024	+	intergenic:MAML3-SCOC
	CTTGATTTCTGGAGACCACAAGG	GTACATTTCTGGAAACCACATGG	4	0.258951	chr1	116905358	116905380	-	intergenic:U3-ATP1A1
	CTTGATTTCTGGAGACCACAAGG	GTTTATATTTGGAGACCACAGGG	4	0.2542	chr1	112030339	112030361	-	intron:ADORA3	CCTOP #4
	CTTGATTTCTGGAGACCACAAGG	CTTGAGGCCTGGAAACCACAGGG	4	0.252101	chr13	34219410	34219432	+	intergenic:RP11-37L2.1-RP11-141M1.3
	CTTGATTTCTGGAGACCACAAGG	AATGTTTACTGGAGACCACATGG	4	0.246154	chr12	106229757	106229779	-	intergenic:CASC18-ST13P3	CCTOP #1
	CTTGATTTCTGGAGACCACAAGG	ATTCATTTCTGGAGACCATATGG	3	0.244344	chr10	17128868	17128890	-	intron:CUBN
	CTTGATTTCTGGAGACCACAAGG	CCTGATTCCTGGAGCCCACATGG	3	0.233766	chr5	11212803	11212825	+	intron:CTNND2
	CTTGATTTCTGGAGACCACAAGG	GATGATTGCTTGAGACCACAAGG	4	0.217906	chr5	21194781	21194803	+	intergenic:RP11-774D14.1-RP11-811J10.1
	CTTGATTTCTGGAGACCACAAGG	CTTGTTATCAGGAAACCACAAGG	4	0.204545	chr1	197360674	197360696	-	intergenic:MRPS21P3-CRB1
	CTTGATTTCTGGAGACCACAAGG	CTTCATCTCAGGAGGCCACAAGG	4	0.202784	chr2	136953182	136953204	+	intergenic:CXCR4-HNRNPKP2
	CTTGATTTCTGGAGACCACAAGG	CTTGAAGTCTGGAGGCCACTGGG	4	0.198824	chr11	64821872	64821894	+	intron:NAALADL1
	CTTGATTTCTGGAGACCACAAGG	TATGCTTTCTGGAGACAACAAGG	4	0.197436	chr2	31537978	31538000	+	intergenic:AL121657.4-XDH
	CTTGATTTCTGGAGACCACAAGG	GTTCATTTCTCAAGACCACAAGG	4	0.19335	chr2	225417066	225417088	-	intron:CUL3
	CTTGATTTCTGGAGACCACAAGG	AATCATTTCTGGAGACCAAATGG	4	0.191984	chr12	95349395	95349417	+	intron:NDUFA12
	CTTGATTTCTGGAGACCACAAGG	CATGTTTTGTAGAGACCACAGGG	4	0.190476	chr3	124852587	124852609	+	intron:SLC12A8
	CTTGATTTCTGGAGACCACAAGG	AGTGAATTCTGGAGACCACACAG	3	0.188741	chr10	44668395	44668417	-	intergenic:AL512640.1-RP11-20J15.2
	CTTGATTTCTGGAGACCACAAGG	CTGGATATCTGGAGAACAAAGGG	4	0.1875	chr15	31451064	31451086	-	intron:TRPM1
	CTTGATTTCTGGAGACCACAAGG	TTGGAATTCTGGACACCACATGG	4	0.185714	chr10	22775474	22775496	-	intergenic:SPAG6-PIP4K2A
	CTTGATTTCTGGAGACCACAAGG	TTTGATTTTCTGAGACCACAAGG	4	0.179487	chr5	91383662	91383684	-	intron:RP11-348J24.2
	CTTGATTTCTGGAGACCACAAGG	CTTGAGGTCCAGAGACCACAGGG	4	0.179272	chr3	43022803	43022825	+	intergenic:FAM198A-FAM198A/KRBOX1
	CTTGATTTCTGGAGACCACAAGG	CTTGATTTCTGGGTACCACATGG	2	0.173913	chr8	22863535	22863557	-	exon:RHOBTB2
	CTTGATTTCTGGAGACCACAAGG	CTAAATTTCTTGAGGCCACAAGG	4	0.160714	chr12	109972723	109972745	-	exon:UBE3B
	CTTGATTTCTGGAGACCACAAGG	ATTCCTTTCTGGAGACCACTGGG	4	0.158824	chr9	12701080	12701102	+	intergenic:RP11-3L8.3-TYRP1
	CTTGATTTCTGGAGACCACAAGG	TTTGATTACTGGTGGCCACATGG	4	0.156	chr4	137664715	137664737	-	intergenic:AC093875.1-RP11-138I17.1
	CTTGATTTCTGGAGACCACAAGG	CTTGCCTTCATGAGACCACATGG	4	0.14985	chrX	9648625	9648647	+	intron:TBL1X
	CTTGATTTCTGGAGACCACAAGG	TTTCATTTCTGATGACCACATGG	4	0.148235	chr7	84486757	84486779	+	intergenic:AC093716.1-HMGN2P11
	CTTGATTTCTGGAGACCACAAGG	CTTGAAATCAGGAGACCACCTGG	4	0.147727	chr10	59400383	59400405	-	intergenic:RP11-550A9.1-RP11-448K10.1
	CTTGATTTCTGGAGACCACAAGG	CTTGATTTCTGTAGAACTCGGGG	4	0.147059	chr5	86005458	86005480	-	intergenic:RNU6-804P-CTC-493L21.1
	CTTGATTTCTGGAGACCACAAGG	CTTGATCACTGGATACCACATGG	3	0.146667	chrX	52050535	52050557	+	intergenic:RP11-363G10.2-XAGE2B
	CTTGATTTCTGGAGACCACAAGG	CTTCATGCCTGGAGACCATATGG	4	0.143732	chr3	72916285	72916307	-	intergenic:SHQ1-PSMD12P
	CTTGATTTCTGGAGACCACAAGG	CTGGATTTCAGGACACCACGAGG	4	0.140456	chr11	114977259	114977281	+	intergenic:NXPE2-ACA59
	CTTGATTTCTGGAGACCACAAGG	CTTGATTTCTAGAAACTGCATGG	4	0.14	chr8	82462626	82462648	+	intergenic:RP11-257P3.3-IMPA1P
	CTTGATTTCTGGAGACCACAAGG	AGTGATTGCAGGAGACCACAGAG	4	0.136889	chr5	59549195	59549217	-	intron:PDE4D
	CTTGATTTCTGGAGACCACAAGG	TTTGATTTCTTGAAACTACATGG	4	0.134615	chr3	174877443	174877465	+	intron:NAALADL2
	CTTGATTTCTGGAGACCACAAGG	TTTGCTCTCTGTAGACCACAGGG	4	0.132212	chr18	28424026	28424048	+	intergenic:RP11-675P14.1-RP11-25I11.1
	CTTGATTTCTGGAGACCACAAGG	CTTGGTTTCTGGAGGCAACTTGG	4	0.13104	chr3	151825606	151825628	-	intergenic:RP11-454C18.2-RP11-246A10.1
	CTTGATTTCTGGAGACCACAAGG	ATTGATTTCTGGTCAACACATGG	4	0.128571	chr8	29341790	29341812	+	intergenic:RP4-676L2.1-RP11-486M23.1
	CTTGATTTCTGGAGACCACAAGG	CTTTATTTCTAGAAACAACAAGG	4	0.127273	chr4	47483988	47484010	-	intergenic:COMMD8-ATP10D
	CTTGATTTCTGGAGACCACAAGG	CTTGCTCTCAGGACACCACACGG	4	0.126276	chr13	25465351	25465373	+	intron:CENPJ
	CTTGATTTCTGGAGACCACAAGG	CTTGCTGTCAGGAGACCTCATGG	4	0.12605	chrX	49608305	49608327	-	intergenic:PAGE4-USP27X-AS1
	CTTGATTTCTGGAGACCACAAGG	CCTGATTTCTGGAGATTACAGGG	3	0.123077	chr2	111619861	111619883	+	intron:ACOXL
	CTTGATTTCTGGAGACCACAAGG	CTTGATATCGGGAGACCATTGGG	4	0.121154	chr20	33874609	33874631	+	exon:FAM83C-AS1/FAM83C
	CTTGATTTCTGGAGACCACAAGG	TTTGCTTACTGGTGACCACATGG	4	0.12	chr13	38962701	38962723	+	intergenic:UFM1-LINC00437
	CTTGATTTCTGGAGACCACAAGG	CTGGATTTCAGGGCACCACAGGG	4	0.119787	chr13	114941751	114941773	-	intergenic:RASA3-CDC16
	CTTGATTTCTGGAGACCACAAGG	TTTCATTTCTGGTAACCACATGG	4	0.119118	chr2	183531935	183531957	+	intergenic:PDE1A-DNAJC10
	CTTGATTTCTGGAGACCACAAGG	CTTCATTTTAGGTGACCACAAGG	4	0.119118	chr1	41901972	41901994	-	intergenic:FOXO6-RNA5SP45
	CTTGATTTCTGGAGACCACAAGG	CTTGGGTTCTGAAGATCACAGGG	4	0.118154	chr2	3226348	3226370	+	intron:TSSC1
	CTTGATTTCTGGAGACCACAAGG	ATTAATCTCTGGAGACCCCAGGG	4	0.117857	chr2	20346904	20346926	+	intergenic:AC098828.2-AC098828.3
	CTTGATTTCTGGAGACCACAAGG	ATTGATTTCTGGACCCCACAGGG	3	0.116883	chr9	14624286	14624308	-	intron:ZDHHC21
	CTTGATTTCTGGAGACCACAAGG	TTTGATTTCTGAAGAACAGATGG	4	0.116667	chr2	125450528	125450550	-	intergenic:MTND5P22-CNTNAP5
	CTTGATTTCTGGAGACCACAAGG	CTTGATTTGTGAACACTACACGG	4	0.115556	chr12	111872267	111872289	+	intron:SH2B3
	CTTGATTTCTGGAGACCACAAGG	CTTTAACTCTGCAGACCACAGGG	4	0.114706	chr1	60797037	60797059	-	intergenic:RP11-575B7.3-RP11-776H12.1
	CTTGATTTCTGGAGACCACAAGG	TTGGATTCCTGGAGACCACCTGG	4	0.113636	chr7	41074832	41074854	-	intergenic:AC005029.1-AC005022.1
	CTTGATTTCTGGAGACCACAAGG	GTTGACTTTTGGAGAGCACAGGG	4	0.111736	chr5	134961695	134961717	-	intron:CTC-321K16.1
	CTTGATTTCTGGAGACCACAAGG	CGTGATCTCTGGAGACAGCATGG	4	0.1078	chr16	64513673	64513695	+	intron:RP11-467L24.1
	CTTGATTTCTGGAGACCACAAGG	TTTGATTTCAGGATACAACAGGG	4	0.106667	chr12	107143755	107143777	+	intron:RFX4
	CTTGATTTCTGGAGACCACAAGG	CTTGAGTTTTGCAGACCGCAGGG	4	0.105882	chr22	47526345	47526367	-	intron:TBC1D22A
	CTTGATTTCTGGAGACCACAAGG	CTTGATCCCTGGAGATCTCAGGG	4	0.105769	chr3	55712406	55712428	+	intron:ERC2
	CTTGATTTCTGGAGACCACAAGG	CATGATTGCTGGAAACCACCAGG	4	0.105769	chr8	95467979	95468001	-	intergenic:FSBP-RAD54B
	CTTGATTTCTGGAGACCACAAGG	CTTGCTTTCTGGAAGCCAAAAGG	4	0.104464	chr9	23586967	23586989	-	intergenic:AL391117.1-SUMO2P2
	CTTGATTTCTGGAGACCACAAGG	CTGGATCTCTGGAGGCAACATGG	4	0.104271	chr4	59179933	59179955	-	intergenic:RP11-25L5.2-RP11-577G20.1
	CTTGATTTCTGGAGACCACAAGG	CTAGATTCCTGGAGATAACAAGG	4	0.102564	chr1	115492868	115492890	+	intron:SYCP1
	CTTGATTTCTGGAGACCACAAGG	CTTCATTTCTATAGACCTCAGGG	4	0.10181	chr2	103826781	103826803	+	intergenic:AC073987.1-AC073987.2
	CTTGATTTCTGGAGACCACAAGG	CTTGATTTCATGGGACTACAAGG	4	0.100334	chr5	68431275	68431297	-	intron:CTC-498J12.3
	CTTGATTTCTGGAGACCACAAGG	TTTGATTTCAGGACCCCACATGG	4	0.100186	chr19	44566364	44566386	+	intron:ZNF223
	CTTGATTTCTGGAGACCACAAGG	CTTGATGTCTCTAGAACACAAGG	4	0.0969619	chr1	90466482	90466504	-	intron:ZNF326
	CTTGATTTCTGGAGACCACAAGG	ATGTATTTCTGCAGACCACAGGG	4	0.0962567	chr7	92505094	92505116	+	intron:AC002454.1
	CTTGATTTCTGGAGACCACAAGG	CTTGAATTTTGGAGCCCATAAGG	4	0.0954545	chr10	128970857	128970879	+	intron:FAM196A
	CTTGATTTCTGGAGACCACAAGG	CTTGATTTTTCTAGGCCACAGGG	4	0.09375	chr5	97093523	97093545	+	intergenic:RP11-72K17.1-RP11-455B3.1
	CTTGATTTCTGGAGACCACAAGG	CAGGGTTTCTGGAGATCACAGGG	4	0.0937278	chr3	59528979	59529001	-	intergenic:RP11-719N22.1-FHIT
	CTTGATTTCTGGAGACCACAAGG	CTTCATTTCTCTAGACCACAGGG	3	0.0872657	chr12	68431484	68431506	-	intergenic:HNRNPA1P70-RP11-444B24.2
	CTTGATTTCTGGAGACCACAAGG	TTTCATTTCTGGAGCCCACTTGG	4	0.086631	chr10	48703107	48703129	-	intergenic:GDF10-PTPN20B
	CTTGATTTCTGGAGACCACAAGG	TTTCATTTCTGGAGCCCACTTGG	4	0.086631	chr10	46515762	46515784	-	intergenic:RP11-175I17.2-PTPN20A
	CTTGATTTCTGGAGACCACAAGG	CCGGTTTTCTGCAGACCACATGG	4	0.0825057	chr9	82704717	82704739	-	intergenic:RP11-394O9.1-NPAP1P4
	CTTGATTTCTGGAGACCACAAGG	CTTCATGTATGGTGACCACAGGG	4	0.0800791	chr1	230361343	230361365	+	intron:GALNT2
	CTTGATTTCTGGAGACCACAAGG	TTTGGTTTCTGGAGCCCGCAGGG	4	0.0785455	chr3	73355440	73355462	+	intergenic:RNU6-1270P-PDZRN3
	CTTGATTTCTGGAGACCACAAGG	CTTGTGATCTGGAGACCAAATGG	4	0.0779221	chr18	32023377	32023399	-	intergenic:RP11-379L18.1/NOL4-DTNA
	CTTGATTTCTGGAGACCACAAGG	CTGGATTTGGGGAGACCTCAGGG	4	0.077381	chr7	131271415	131271437	-	intergenic:PODXL-AC093106.7
	CTTGATTTCTGGAGACCACAAGG	CTTGCTTTGGGGAGACCTCACGG	4	0.077381	chr1	26140296	26140318	-	intergenic:SEPN1-SEPN1/RP1-317E23.6
	CTTGATTTCTGGAGACCACAAGG	TTTGATTTTTGGAGTCCAAATGG	4	0.075	chr6	16130384	16130406	+	intron:MYLIP
	CTTGATTTCTGGAGACCACAAGG	CTTGATCTCTCTAGGCCACAGGG	4	0.0736607	chr5	51717746	51717768	+	intergenic:RPS17P11-CTD-2141G3.1
	CTTGATTTCTGGAGACCACAAGG	CTTTGTTTCTGGAGGCCAAATGG	4	0.0729351	chr2	28503679	28503701	-	intron:BRE
	CTTGATTTCTGGAGACCACAAGG	CTCGATTTCTCCAAACCACAAGG	4	0.0729292	chr4	157330260	157330282	+	intergenic:AC108211.1-RP11-171N4.1
	CTTGATTTCTGGAGACCACAAGG	CAACATTTCTGGAGACCACCAGG	4	0.0727214	chr12	31208748	31208770	+	intron:DDX11-AS1
	CTTGATTTCTGGAGACCACAAGG	GCTGATGTCTGGAGAGCACAGGG	4	0.0708243	chr20	56383820	56383842	+	intergenic:PMEPA1-MIR4532
	CTTGATTTCTGGAGACCACAAGG	CTTGATCACTGGAGACCAGATGG	3	0.06875	chr11	42948739	42948761	-	intergenic:CTD-2572N17.1-CTD-2537L20.1
	CTTGATTTCTGGAGACCACAAGG	CTGGCCTTCTGGTGACCACAAGG	4	0.0681818	chr8	32135341	32135363	+	intergenic:RNA5SP263-NRG1-IT2
	CTTGATTTCTGGAGACCACAAGG	CTTGATTTCTGCTCACCACAGGG	3	0.0680672	chrX	131834122	131834144	-	intergenic:HS6ST2-AS1-HS6ST2
	CTTGATTTCTGGAGACCACAAGG	CTTTATTTCTAGAGACAGCAGGG	4	0.0678788	chr11	129283636	129283658	+	intron:BARX2
	CTTGATTTCTGGAGACCACAAGG	CATTTTTTCTGGAGACCACTGGG	4	0.0671329	chr20	44923861	44923883	-	intron:CDH22
	CTTGATTTCTGGAGACCACAAGG	CTTGATTCCTGAAGAGAACAAGG	4	0.0670085	chr1	114438088	114438110	-	exon:AP4B1/AP4B1-AS1
	CTTGATTTCTGGAGACCACAAGG	CTTGAGTCCTGAAGACCAGAAGG	4	0.0666667	chr1	202171230	202171252	+	intergenic:snoU13-LGR6
	CTTGATTTCTGGAGACCACAAGG	CTTCCTTTCTGAATACCACATGG	4	0.0658824	chr3	123951494	123951516	+	intron:KALRN
	CTTGATTTCTGGAGACCACAAGG	CTTGAGGTCAGGAGACCACCTGG	4	0.0654807	chr13	41280313	41280335	-	intergenic:FOXO1-MIR320D1
	CTTGATTTCTGGAGACCACAAGG	CTGGAATTCTGGAATCCACAGGG	4	0.065	chr11	122660120	122660142	-	intron:UBASH3B
	CTTGATTTCTGGAGACCACAAGG	CTTACTTGCTGGAGACCCCATGG	4	0.0628571	chr11	134825142	134825164	+	intergenic:RP11-555G19.1-AP003062.1
	CTTGATTTCTGGAGACCACAAGG	CTTTATTTCTCAAGACCAAAGGG	4	0.0623377	chr14	73345452	73345474	+	intergenic:Y_RNA-DPF3
	CTTGATTTCTGGAGACCACAAGG	CTTGATTTCTCCAGCCCACAGGG	3	0.0618793	chr10	88466886	88466908	-	intron:LDB3
	CTTGATTTCTGGAGACCACAAGG	CTTCATTCCTTGTGACCACAGGG	4	0.061086	chr18	61076586	61076608	+	intron:VPS4B
	CTTGATTTCTGGAGACCACAAGG	CTTGTGTTCTAGAGCCCACAGGG	4	0.0566706	chr11	461316	461338	-	intergenic:PTDSS2-RP13-317D12.3
	CTTGATTTCTGGAGACCACAAGG	CTTGTTTTGTGAATACCACAGGG	4	0.0560269	chr17	78725524	78725546	-	intron:RPTOR
	CTTGATTTCTGGAGACCACAAGG	CTGGATTTCTGCAACCCACAGGG	4	0.0541444	chr16	86759214	86759236	-	intron:CTD-2015G9.2
	CTTGATTTCTGGAGACCACAAGG	CTTCAGTTCTGGGTACCACATGG	4	0.0526123	chr15	53213211	53213233	+	intergenic:RPSAP55-EEF1A1P22
	CTTGATTTCTGGAGACCACAAGG	CTTGCTTTCTGGAGACCATCAGG	3	0.0524476	chr8	93426978	93427000	+	intergenic:RP11-700E23.2-RP11-700E23.1
	CTTGATTTCTGGAGACCACAAGG	CTTCAAGTCTGGAGACCCCACGG	4	0.0514088	chr3	55519850	55519872	-	intron:WNT5A
	CTTGATTTCTGGAGACCACAAGG	CTGGATATCTGGAGCCCAAAGGG	4	0.0511364	chr16	59202082	59202104	+	intergenic:RP11-102D18.1-AC040163.1
	CTTGATTTCTGGAGACCACAAGG	TTTGACTTCTGGCTACCACATGG	4	0.0510367	chr9	84352053	84352075	+	intergenic:RNU6-1035P-RP11-154D17.1
	CTTGATTTCTGGAGACCACAAGG	CAGCATTTCTGGAGACCACCAGG	4	0.050905	chr12	9619143	9619165	-	intergenic:DDX12P-RP11-726G1.1
	CTTGATTTCTGGAGACCACAAGG	TTTGATTTGTGGTTACCACAAGG	4	0.0495238	chr1	89786461	89786483	+	intergenic:RP4-620F22.3-RP5-908D6.1
	CTTGATTTCTGGAGACCACAAGG	CTTGATTTGTGGGGTCCACTAGG	4	0.0484472	chr1	4752654	4752676	-	intron:AJAP1
	CTTGATTTCTGGAGACCACAAGG	CTGAATTTATGGAGACCAGAAGG	4	0.0482143	chr4	179690702	179690724	-	intergenic:SNORD65-RP11-296L20.1
	CTTGATTTCTGGAGACCACAAGG	CTTGCTCTCGGGAGCCCACATGG	4	0.046875	chr22	24832160	24832182	-	intergenic:SPECC1L-ADORA2A/ADORA2A-ADORA2A-AS1
	CTTGATTTCTGGAGACCACAAGG	CTTGATATCTGGGCACCCCATGG	4	0.0465839	chr8	35547373	35547395	+	intron:UNC5D
	CTTGATTTCTGGAGACCACAAGG	TTTGACTGCTGGAGACCACAGGA	3	0.0462963	chr3	63038002	63038024	-	intergenic:LINC00698-KRT8P35
	CTTGATTTCTGGAGACCACAAGG	CCTGAAATCTGGAGACCACAGGA	3	0.0451389	chr1	207039169	207039191	-	exon:IL20
	CTTGATTTCTGGAGACCACAAGG	CATGATTTCAGGTGTCCACAGGG	4	0.0435165	chr12	31877009	31877031	-	intron:AMN1
	CTTGATTTCTGGAGACCACAAGG	CATGGGTTCTGGAGACCAGAGGG	4	0.0435165	chr7	67075678	67075700	+	intergenic:AC006480.1-RP4-736H5.1
	CTTGATTTCTGGAGACCACAAGG	CTTGTTTTGGTGAGACCACAGGG	4	0.04329	chr17	70932487	70932509	+	intron:SLC39A11
	CTTGATTTCTGGAGACCACAAGG	CCTGATATCTGGCGCCCACATGG	4	0.0430622	chr12	105694074	105694096	+	intergenic:APPL2-RP11-474B16.1
	CTTGATTTCTGGAGACCACAAGG	CTTCAGTGCTGGAGACCCCAGGG	4	0.0422569	chr22	31795305	31795327	-	intergenic:RNU6-338P-DRG1
	CTTGATTTCTGGAGACCACAAGG	CTTGATTTGTACAGACCAGAGGG	4	0.0409664	chr5	121405290	121405312	+	intron:LOX
	CTTGATTTCTGGAGACCACAAGG	CTTGATATCTGGGGACCACAGGA	2	0.0396286	chr1	152512315	152512337	-	intergenic:CRCT1-LCE3E
	CTTGATTTCTGGAGACCACAAGG	CATGATTTCTGGAGGGAACAGGG	4	0.0394872	chr9	102492231	102492253	-	intron:RP11-554F20.1
	CTTGATTTCTGGAGACCACAAGG	CTTGCTTTCTGGCAACCTCAGGG	4	0.0394737	chr8	20269084	20269106	-	intergenic:RP11-563N12.2-RP11-404E12.1
	CTTGATTTCTGGAGACCACAAGG	CTGGCTGTCTGGAGACCACAGAG	3	0.0381264	chr10	14005829	14005851	-	intergenic:RP11-308K19.2-FRMD4A
	CTTGATTTCTGGAGACCACAAGG	CTGGCGTTCTGGAGACCACACAG	3	0.037037	chr3	194299916	194299938	+	intergenic:AC046143.6-TMEM44-AS1
	CTTGATTTCTGGAGACCACAAGG	TTTGATTTCTGGTTACCATAAGG	4	0.0369231	chr2	42961864	42961886	+	intron:MTA3
	CTTGATTTCTGGAGACCACAAGG	CTAGATTTCTCCAGACCACCTGG	4	0.0368329	chr11	61638645	61638667	-	intergenic:FADS2-FADS3
	CTTGATTTCTGGAGACCACAAGG	CATCTTTTCAGGAGACCACACAG	4	0.0361991	chrX	6047030	6047052	-	intergenic:SNORA31-NLGN4X
	CTTGATTTCTGGAGACCACAAGG	CTTGTTTTATGGAAAGCACATGG	4	0.035964	chr3	2031246	2031268	-	intergenic:RP11-204C23.1-RN7SKP144
	CTTGATTTCTGGAGACCACAAGG	CTTGATTTCAGGAGAGCACACAG	2	0.034188	chr7	22102217	22102239	+	intergenic:CDCA7L-RAPGEF5
	CTTGATTTCTGGAGACCACAAGG	CTTGATTTTTGGAGACACAATGG	4	0.0333333	chr6	12297097	12297119	+	exon:EDN1
	CTTGATTTCTGGAGACCACAAGG	AATGATTTCTGGAGTCCCCAGGG	4	0.0322344	chr7	17756413	17756435	+	intergenic:AC006482.1-SNX13
	CTTGATTTCTGGAGACCACAAGG	CTTGAACTCTGGACACCAGATGG	4	0.0319196	chrX	19405428	19405450	+	intron:MAP3K15
	CTTGATTTCTGGAGACCACAAGG	GTGGATTCCTGGAGACCACAGGA	3	0.0317029	chr19	1633728	1633750	-	intron:TCF3
	CTTGATTTCTGGAGACCACAAGG	CTTCCTTTCTGGAGAGCACGGGG	4	0.0311419	chr19	7746329	7746351	+	intergenic:TRAPPC5-TRAPPC5/CTD-3214H19.16
	CTTGATTTCTGGAGACCACAAGG	CTGCATTTCTGAAGACCAGATGG	4	0.0308824	chr8	40127446	40127468	-	intergenic:RP11-470M17.2-CTA-392C11.1
	CTTGATTTCTGGAGACCACAAGG	CGTGATGTCTGGAGACCTGAGGG	4	0.0308824	chr2	171434757	171434779	+	intergenic:MYO3B-HMGB1P4
	CTTGATTTCTGGAGACCACAAGG	CTTCATTTCAGGAGAGCAAAGGG	4	0.0299197	chr1	151912462	151912484	-	intergenic:THEM4-KRT8P28
	CTTGATTTCTGGAGACCACAAGG	CCTGCTTCCTGGAGACCACAAGA	3	0.0297619	chr10	82417559	82417581	-	intergenic:RP11-514F8.2-RPS7P9
	CTTGATTTCTGGAGACCACAAGG	CATGATTTCTGGCATCCACAGGG	4	0.0267206	chr9	103367414	103367436	+	intergenic:MURC-RP11-394D2.1
	CTTGATTTCTGGAGACCACAAGG	GATGATTTCTGGAGCCCAGAAGG	4	0.0263378	chr11	91018465	91018487	-	intergenic:RP11-699F16.2-RP11-201M22.1
	CTTGATTTCTGGAGACCACAAGG	CACTGTTTCTGGAGACCACAAAG	4	0.0246154	chr2	4409301	4409323	+	intergenic:AC068292.1-NPM1P48
	CTTGATTTCTGGAGACCACAAGG	CTTGATTTCTGTGGACCAGGTGG	4	0.023977	chr12	9211400	9211422	-	exon:LINC00612
	CTTGATTTCTGGAGACCACAAGG	CTTCATTTCTGTACCCCACAGGG	4	0.0237997	chr15	95097942	95097964	-	intergenic:RP11-4F5.2-RP11-57P19.1
	CTTGATTTCTGGAGACCACAAGG	CTTGTTTTCTGGAGACCCAGAGG	4	0.0227	chr4	180588590	180588612	+	intergenic:RP11-404J23.1-RP11-774G5.1
	CTTGATTTCTGGAGACCACAAGG	CAGAATTTCAGGAGACCACATGA	4	0.0226648	chr8	75710346	75710368	-	intergenic:RP11-758M4.1-RP11-758M4.4
	CTTGATTTCTGGAGACCACAAGG	CTTGATGTCTGGGGAAGACAGGG	4	0.0225666	chr15	25949320	25949342	+	intron:ATP10A
	CTTGATTTCTGGAGACCACAAGG	CTTTATTTCTTCTGACCACAAGG	4	0.0222131	chr3	166208620	166208642	+	intergenic:RP11-12N13.1-RP11-450H5.1
	CTTGATTTCTGGAGACCACAAGG	CTTGTTTTCTGGTCACAACACGG	4	0.0218182	chr14	89297397	89297419	+	intron:TTC8
	CTTGATTTCTGGAGACCACAAGG	CTTCATTTCTGGAGAGCACAGAG	2	0.0211161	chrX	48641607	48641629	-	intergenic:AC115617.2/RNU6-29P-GATA1
	CTTGATTTCTGGAGACCACAAGG	TTAGATTTCTGGAGACCAGCAGG	4	0.0202922	chrX	44090258	44090280	-	intron:EFHC2
	CUT-OFF of CFD <0.02
	CTTGATTTCTGGAGACCACAAGG	CGAGATTTCTGGAGACCAGAGAG	3	0.0194444	chr21	43378303	43378325	+	intergenic:C2CD2-ZBTB21
	CTTGATTTCTGGAGACCACAAGG	CCTGCTTTCTGGGGACCACATGA	3	0.0194099	chr12	126890900	126890922	+	intergenic:RP5-944M2.1-RP5-944M2.2
	CTTGATTTCTGGAGACCACAAGG	CTTGATTTTTGGAGACACCCAGG	4	0.0176768	chr17	27954755	27954777	-	exon:SSH2
	CTTGATTTCTGGAGACCACAAGG	CTGTTTTTCTGGAGACCACAAAG	3	0.0171411	chr9	34334518	34334540	-	intron:NUDT2
	CTTGATTTCTGGAGACCACAAGG	CTTTATTTCTGGAGGGAACATGG	4	0.0169697	chr3	98173845	98173867	-	intergenic:UBFD1P1-RP11-325B23.2
	CTTGATTTCTGGAGACCACAAGG	CTTGATGTCTGGAGTTTACAGGG	4	0.0168929	chr16	65666124	65666146	+	intron:RP11-351A20.1
	CTTGATTTCTGGAGACCACAAGG	CCTGATTTCTGGGGAGCCCAAGG	4	0.0163811	chr7	129066408	129066430	-	intron:AHCYL2
	CTTGATTTCTGGAGACCACAAGG	CTTGATTTCTTGCCACCAAATGG	4	0.0148723	chr4	163421919	163421941	-	intergenic:MTHFD2P4-TOMM22P4
	CTTGATTTCTGGAGACCACAAGG	CTTGTTTTCTGCAGAAGACAAGG	4	0.0113243	chr18	9017337	9017359	+	intergenic:SOGA2-RPS4XP19
	CTTGATTTCTGGAGACCACAAGG	CTTGTTTTCTGGAGTTCTCAGGG	4	0.0111888	chr16	51016335	51016357	-	intergenic:RP11-883G14.1-RP11-883G14.2
	CTTGATTTCTGGAGACCACAAGG	CTCTAGTTCTGGAGACCAGAAGG	4	0.0111317	chr16	88149217	88149239	+	intergenic:RP11-863P13.4-RP11-863P13.1/RP11-863P13.3
	CTTGATTTCTGGAGACCACAAGG	CTCTAGTTCTGGAGACCAGAAGG	4	0.0111317	chr16	29164776	29164798	+	intron:RP11-426C22.5
	CTTGATTTCTGGAGACCACAAGG	CTTGAGTTCTGGTTTCCACATGG	4	0.00914286	chr9	10845545	10845567	+	intergenic:IMP3P1-RP11-109M17.2
	CTTGATTTCTGGAGACCACAAGG	CCTGAGTTCTGGAGATGACACGG	4	0.00886508	chr22	26581312	26581334	+	intergenic:SEZ6L-RP11-259P1.1
	CTTGATTTCTGGAGACCACAAGG	CTTGATTTCTGCATACCTGAAGG	4	0.00882353	chr6	19475577	19475599	+	intergenic:RNA5SP205-RP1-167F1.2
	CTTGATTTCTGGAGACCACAAGG	CTTGATTTCAGGAGATGTCAGGG	4	0.00775695	chr10	112596514	112596536	+	exon:RBM20
	CTTGATTTCTGGAGACCACAAGG	TTTGATTTCTTGAGAGCAGATGG	4	0.00739645	chr16	54465650	54465672	+	intergenic:RP11-434E6.2-AC079412.1
	CTTGATTTCTGGAGACCACAAGG	CTCGAGTTCTGGAGAGCCCAGGG	4	0.0071765	chr10	45453838	45453860	+	intergenic:RP11-285G1.9-RP11-285G1.14/RASSF4/TMEM72-AS1
	CTTGATTTCTGGAGACCACAAGG	CTTGTTTTCTGGATATCACCTGG	4	0.0067811	chr17	47145788	47145810	+	intergenic:IGF2BP1/AC105030.1-CTD-2244F11.2
	CTTGATTTCTGGAGACCACAAGG	CTGGCTTTCTGGACACGACAGGG	4	0.00630252	chr4	184329992	184330014	-	intergenic:AC093844.1-RP11-692E14.1
	CTTGATTTCTGGAGACCACAAGG	CTTTATTTCTGCAGAGCCCAAGG	4	0.00564142	chr8	126354816	126354838	-	intergenic:RN7SL329P-RP11-550A5.2
	CTTGATTTCTGGAGACCACAAGG	CTTGATTTCTGTAAAGCAGAAGG	4	0.00554734	chr4	153449616	153449638	-	intergenic:MIR3140-FBXW7
	CTTGATTTCTGGAGACCACAAGG	CTCTATTTCTGGAGACCAAAAGA	3	0.00463822	chr6	37956579	37956601	-	intergenic:ZFAND3-RP11-420A21.1
	CTTGATTTCTGGAGACCACAAGG	CTTGGTCTCTGGAGAGGACAGGG	4	0.00447964	chr20	51861972	51861994	+	intergenic:RP11-15M15.2-TSHZ2/RP4-678D15.1
	CTTGATTTCTGGAGACCACAAGG	CTTTTTTTCTGGAGACTACAAGA	3	0.00428528	chr9	115570762	115570784	+	intron:SNX30
	CTTGATTTCTGGAGACCACAAGG	CTTGCTTTCTGTAGAGCAGATGG	4	0.00369822	chr13	69792615	69792637	+	intergenic:SNRPFP3-LINC00383
	CTTGATTTCTGGAGACCACAAGG	ATTGATTTCTGGAGAGGGCAAGG	4	0.00361991	chr8	96148237	96148259	-	intron:PLEKHF2
	CTTGATTTCTGGAGACCACAAGG	CTTGATTTCTGTAGAGGATATGG	4	0.00160647	chr20	52587150	52587172	+	intron:BCAS1
