# Supplementary material for: Molecular and functional correction of a deep intronic splicing mutation in CFTR by CRISPR-Cas9 gene editing
Source: Mol Ther Methods Clin Dev. 2023 Oct 18;31:101140. doi: 10.1016/j.omtm.2023.101140 (PMC10661860; doi:10.1016/j.omtm.2023.101140)
Supplement: Data S2. D1 CRISPOR [file mmc3.xlsx]

## Sheet: D1 off-targets
# Sequence D1	TTGATCCAACATTCTCAGGGAGG
# Genome	hg19
# PAM	NGG
# Position	chr7:117280116-117280147:+
# Version	CRISPOR 5.01, 2023-08-30T13:18:17CEST
# Results	http://crispor.org/crispor.py?batchId=W7KkdONeXexyelFXRz76
	guideSeq	offtargetSeq	mismatchCount	cfdOfftargetScore	chrom	start	end	strand	locusDesc
	TTGATCCAACATTCTCAGGGAGG	CAGACCCAACATTCTCAGAGGGG	4	0.518053	chrX	83444010	83444032	-	intergenic:RPS6KA6-MIR548I4
	TTGATCCAACATTCTCAGGGAGG	TAAATCCAATATACTCAGGGGGG	4	0.413505	chr1	184017934	184017956	+	intergenic:COLGALT2-TSEN15
	TTGATCCAACATTCTCAGGGAGG	TAATTCCAACATTCTAAGGGTGG	4	0.403846	chr3	145021189	145021211	+	intergenic:RNA5SP144-RP11-622L21.1
	TTGATCCAACATTCTCAGGGAGG	TTAATATAACATACTCAGGGTGG	4	0.391741	chr5	81001626	81001648	-	intron:SSBP2
	TTGATCCAACATTCTCAGGGAGG	TGGATCCAAAATATTCAGGGTGG	4	0.3696	chr8	78055122	78055144	-	intergenic:HIGD1AP18-AC105242.1
	TTGATCCAACATTCTCAGGGAGG	AAGATACAACATTCTCAGGCAGG	4	0.336735	chr6	88670935	88670957	+	intergenic:RP11-453D21.1-SPACA1
	TTGATCCAACATTCTCAGGGAGG	TGGATCCATCATTCTCATGAAGG	4	0.315	chr16	16274769	16274791	+	intron:ABCC6
	TTGATCCAACATTCTCAGGGAGG	TTGATCTAATATTCACAGTGGGG	4	0.29515	chr2	211048593	211048615	-	intergenic:AC006994.2-ACADL
	TTGATCCAACATTCTCAGGGAGG	TTGATCTAATATTCACAGTGGGG	4	0.29515	chr17	3003397	3003419	-	intergenic:OR1D2-OR1E3
	TTGATCCAACATTCTCAGGGAGG	TTGGTCCAACATTTTCATGAGGG	4	0.286458	chr14	37261689	37261711	-	intron:RP11-81F13.1
	TTGATCCAACATTCTCAGGGAGG	TTGATGAAATAATCTCAGGGAGG	4	0.282353	chr5	55822656	55822678	+	intron:AC022431.2
	TTGATCCAACATTCTCAGGGAGG	TTTATTCAAAATTCTCAGGTAGG	4	0.281667	chr1	83079630	83079652	+	intergenic:RP11-147G16.1-RP4-601K24.1
	TTGATCCAACATTCTCAGGGAGG	ATGATGTAACATTCTCAAGGAGG	4	0.28125	chr12	74416026	74416048	+	intergenic:AC090015.1-RP11-711C17.2
	TTGATCCAACATTCTCAGGGAGG	GGGATCTCACATTCTCAGGGAGG	4	0.279783	chr15	89498076	89498098	+	intergenic:RP11-63A23.2-KRT18P47	CCTOP #1
	TTGATCCAACATTCTCAGGGAGG	TTAGTTCATCATTCTCAGGGAGG	4	0.261161	chr1	90843519	90843541	+	intergenic:RNU6-695P-RP5-827O9.1	CCTOP #3
	TTGATCCAACATTCTCAGGGAGG	TTTATATAACATACTCAGGGTGG	4	0.261161	chr10	57679445	57679467	+	intergenic:RP11-478B11.2-ZWINT
	TTGATCCAACATTCTCAGGGAGG	TTGATGCAGTAATCTCAGGGTGG	4	0.25098	chr12	63132015	63132037	-	intergenic:PPM1H-GAPDHP44
	TTGATCCAACATTCTCAGGGAGG	TTAATCCAACATCCTCAGCAGGG	4	0.248837	chrX	39003448	39003470	-	intergenic:RNU6-591P-RP11-265P11.1
	TTGATCCAACATTCTCAGGGAGG	TTGGCCCACCATTCTCAAGGTGG	4	0.247253	chr2	201478366	201478388	-	intron:AOX1
	TTGATCCAACATTCTCAGGGAGG	TACATTTAACATTCTCAGGGAGG	4	0.245536	chr3	117412640	117412662	-	intergenic:RP11-768G7.2-RP11-768G7.3
	TTGATCCAACATTCTCAGGGAGG	TTGCCTCAACATTTTCAGGGTGG	4	0.240336	chr2	116974947	116974969	+	intergenic:DPP10-RP11-338I24.1
	TTGATCCAACATTCTCAGGGAGG	ATGATCAAACATTTTCAGGCAGG	4	0.235714	chr22	36313564	36313586	+	intergenic:NDUFA9P1-RBFOX2
	TTGATCCAACATTCTCAGGGAGG	TTGATCAAACATTTTAAGGCAGG	4	0.235714	chr6	55663956	55663978	-	intron:BMP5
	TTGATCCAACATTCTCAGGGAGG	TTGATTCAACAATTTCAGGCAGG	4	0.233469	chr12	71224595	71224617	-	intron:PTPRR
	TTGATCCAACATTCTCAGGGAGG	TTGAGAAAACAGTCTCAGGGAGG	4	0.222857	chr7	63504885	63504907	-	intergenic:LINC01005-ZNF727/RP11-3N2.13
	TTGATCCAACATTCTCAGGGAGG	TTGTTTCCAAATTCTCAGGGAGG	4	0.219481	chr4	172323311	172323333	+	intergenic:RP11-717H13.1-RP11-97E7.1
	TTGATCCAACATTCTCAGGGAGG	TTCATACAACATTCAAAGGGAGG	4	0.206767	chr9	71272051	71272073	+	intergenic:RP11-274B18.4-PIP5K1B
	TTGATCCAACATTCTCAGGGAGG	GTTATCCCACATTCTCAGGGGGG	3	0.204969	chr1	17428245	17428267	-	intron:PADI2
	TTGATCCAACATTCTCAGGGAGG	TTGATCCCACATACTCAGTGTGG	3	0.197802	chr2	185340261	185340283	+	intergenic:MIR548AE1-ZNF804A
	TTGATCCAACATTCTCAGGGAGG	TTTATACGACATTCACAGGGAGG	4	0.197118	chr10	4045241	4045263	+	intergenic:RP11-464C19.3-RP11-433J20.2
	TTGATCCAACATTCTCAGGGAGG	TTAAGGTAACATTCTCAGGGGGG	4	0.195	chr12	28215823	28215845	-	intergenic:PTHLH-CCDC91	CCTOP #2
	TTGATCCAACATTCTCAGGGAGG	GTGATACAACTTTCTCAAGGAGG	4	0.189202	chr2	35849210	35849232	+	intergenic:AC083939.1-MRPL50P1
	TTGATCCAACATTCTCAGGGAGG	TTGAGCCAATATTCTTAGGGAGG	3	0.185339	chr18	23273819	23273841	-	intergenic:ZNF521-RN7SL97P
	TTGATCCAACATTCTCAGGGAGG	TTGATCCAGTGTTCTCAGGCAGG	4	0.17479	chr14	92747460	92747482	+	intergenic:RNU6-366P-SLC24A4
	TTGATCCAACATTCTCAGGGAGG	CTTACCCAACCTTCTCAGGGTGG	4	0.171429	chrX	152104444	152104466	-	intron:ZNF185	CCTOP #4
	TTGATCCAACATTCTCAGGGAGG	TTAATTCAACATTATCAGGTAGG	4	0.170625	chr2	128243888	128243910	-	intron:AC010976.2
	TTGATCCAACATTCTCAGGGAGG	TTGTTCCACCAGTCTCAGGATGG	4	0.170455	chr1	59591229	59591251	-	intergenic:RP11-145M4.3-RP11-470E16.1
	TTGATCCAACATTCTCAGGGAGG	TTGATCCTTTATTCTCAAGGAGG	4	0.16755	chr11	82994302	82994324	-	intergenic:CCDC90B-CCDC90B/RP11-727A23.10
	TTGATCCAACATTCTCAGGGAGG	TTGATCCTTCACTCTCATGGAGG	4	0.162406	chr4	173580726	173580748	-	intron:GALNTL6
	TTGATCCAACATTCTCAGGGAGG	ATGAGCCAACATTATCAAGGAGG	4	0.155077	chr9	26426211	26426233	+	intergenic:RP11-477G9.1-AL442639.1
	TTGATCCAACATTCTCAGGGAGG	AGGATGCAACATTATCAGGGAGG	4	0.147	chr20	40958311	40958333	+	intron:PTPRT
	TTGATCCAACATTCTCAGGGAGG	CTGATAGAAGATTCTCAGGGAGG	4	0.145658	chr3	192951932	192951954	+	intergenic:RP11-143P4.2-HRASLS
	TTGATCCAACATTCTCAGGGAGG	TTCAGCCAACAATTTCAGGGGGG	4	0.14441	chr4	16291154	16291176	-	intergenic:TAPT1-AS1-AC006427.2
	TTGATCCAACATTCTCAGGGAGG	TTGTTCCCACAGTCTCAGGGTGG	3	0.136364	chr8	1330494	1330516	+	intergenic:AF067845.1-DLGAP2
	TTGATCCAACATTCTCAGGGAGG	GTAATCCCACCTTCTCAGGGAGG	4	0.122981	chr2	135694200	135694222	+	intron:CCNT2
	TTGATCCAACATTCTCAGGGAGG	TGGATGCTGCATTCTCAGGGAGG	4	0.12	chr6	14178697	14178719	+	intergenic:RNU7-133P-RP11-359N11.1	CCTOP #5
	TTGATCCAACATTCTCAGGGAGG	TTCATCCATCAGTCTCAGGGTGG	3	0.115385	chr1	112397342	112397364	+	intron:KCND3-IT1
	TTGATCCAACATTCTCAGGGAGG	GTGATCCCAGATACTCAGGGAGG	4	0.110368	chr7	130776590	130776612	-	intron:LINC-PINT
	TTGATCCAACATTCTCAGGGAGG	TTGATCTATCATTTTTAGGGTGG	4	0.11	chr2	144900861	144900883	-	intron:GTDC1
	TTGATCCAACATTCTCAGGGAGG	TTGATCTAACATTAACAGTGGGG	4	0.109759	chr3	44192231	44192253	+	intergenic:RP4-555D20.2-TOPAZ1
	TTGATCCAACATTCTCAGGGAGG	TTGTTCCTACCTTCTAAGGGAGG	4	0.109091	chr12	55385417	55385439	-	intergenic:TESPA1-RP11-616L12.1
	TTGATCCAACATTCTCAGGGAGG	ATGATCAAATATTCTGAGGGTGG	4	0.108597	chr7	14426397	14426419	+	intron:DGKB
	TTGATCCAACATTCTCAGGGAGG	TTGAGCCAAAATGTTCAGGGTGG	4	0.10611	chr10	11338767	11338789	+	intron:CELF2
	TTGATCCAACATTCTCAGGGAGG	CTGCTCCAAACTTCTCAGGGAGG	4	0.104874	chr3	135369795	135369817	-	intergenic:RP11-657O9.1-U8
	TTGATCCAACATTCTCAGGGAGG	GTGATCTAACAGGCTCAGGGAGG	4	0.101371	chr16	16906972	16906994	+	intergenic:RP11-14N9.2-RP11-419L9.1
	TTGATCCAACATTCTCAGGGAGG	CTGAACCATGATTCTCAGGGTGG	4	0.1	chr9	89804609	89804631	-	intergenic:C9orf170-SNORA26
	TTGATCCAACATTCTCAGGGAGG	TTGATCCAGCAGTCTCATCGTGG	4	0.0996169	chr10	4505968	4505990	-	intergenic:RP11-34C15.2-RNU6-163P
	TTGATCCAACATTCTCAGGGAGG	TTGAGCCAAGCTTCTCAGGGAGG	3	0.0995556	chr2	237637355	237637377	-	intergenic:ACKR3-AC011286.1
	TTGATCCAACATTCTCAGGGAGG	TTGAGACAACATTCTCGGGATGG	4	0.0983193	chr2	140239376	140239398	-	intergenic:AC016710.1-SNORA72
	TTGATCCAACATTCTCAGGGAGG	TTGATCCACCCTTCTAAGGCAGG	4	0.0979592	chrX	31539769	31539791	+	intron:DMD
	TTGATCCAACATTCTCAGGGAGG	TTGATCCTACATTTTTAGGGTGG	3	0.0967033	chr16	86540660	86540682	-	intron:FENDRR
	TTGATCCAACATTCTCAGGGAGG	TGGATCCTACATTCCCAGGAAGG	4	0.0920455	chr20	2396049	2396071	+	intron:TGM6
	TTGATCCAACATTCTCAGGGAGG	TTGATCCAGGAGTCTCAGGTTGG	4	0.0907407	chr6	3136160	3136182	+	intron:BPHL
	TTGATCCAACATTCTCAGGGAGG	TTCCTCCAACGTTCTAAGGGAGG	4	0.0882353	chr18	74370248	74370270	-	intergenic:RP11-111H3.3-AC034110.1
	TTGATCCAACATTCTCAGGGAGG	TTGATTCTACTTTCTCAGGTAGG	4	0.0857143	chr3	105298318	105298340	+	intergenic:ALCAM-CBLB
	TTGATCCAACATTCTCAGGGAGG	CTGTTCCATCATGCTCAGGGAGG	4	0.0853755	chr17	43564176	43564198	+	intron:PLEKHM1
	TTGATCCAACATTCTCAGGGAGG	CTGTTCCATCATGCTCAGGGAGG	4	0.0853755	chr17	62829328	62829350	+	intron:PLEKHM1P
	TTGATCCAACATTCTCAGGGAGG	AGGAGCCAACATTCTGAGGGAGG	4	0.0827077	chr22	34517015	34517037	-	intron:LL22NC03-86D4.1
	TTGATCCAACATTCTCAGGGAGG	GTGAGCCAACAGGCTCAGGGAGG	4	0.0798488	chr1	229718209	229718231	+	intergenic:HMGN2P19-TAF5L
	TTGATCCAACATTCTCAGGGAGG	TCTATCCAACATTCTCAGAGGAG	3	0.0793651	chr6	54032945	54032967	+	intron:MLIP
	TTGATCCAACATTCTCAGGGAGG	TACATCCAACATTCTCAGGAAAG	3	0.0791009	chr9	119026726	119026748	+	intron:PAPPA
	TTGATCCAACATTCTCAGGGAGG	GGGATCCTAAATTCTCAGGGTAG	4	0.077372	chr6	65355956	65355978	+	intergenic:HNRNPDP2-EYS
	TTGATCCAACATTCTCAGGGAGG	TTTTTCCAAAATTCCCAGGGAGG	4	0.0752066	chr8	10048886	10048908	-	intron:MSRA
	TTGATCCAACATTCTCAGGGAGG	CTGATCACACATGCTCAGGGTGG	4	0.0718722	chr10	104343154	104343176	+	intergenic:RP11-170J3.2-SUFU
	TTGATCCAACATTCTCAGGGAGG	TGGATACAACATTCTCTGTGAGG	4	0.0693333	chr3	135016587	135016609	+	intergenic:EPHB1-RP11-657O9.1
	TTGATCCAACATTCTCAGGGAGG	TGGAGCCCACATTCCCAGGGAGG	4	0.0628364	chr17	75925002	75925024	-	intergenic:RNU1-80P-TNRC6C
	TTGATCCAACATTCTCAGGGAGG	TGCATCAAACATTCTCAGGGAAG	3	0.0628205	chr19	30098400	30098422	+	intron:POP4
	TTGATCCAACATTCTCAGGGAGG	TTGATCCATCCTTCTCAGGGCAG	2	0.0622222	chr6	51133041	51133063	+	intergenic:FTH1P5-RP3-437C15.2
	TTGATCCAACATTCTCAGGGAGG	TCACCCCAACATTCTCAGGGAAG	4	0.0588235	chr3	157795880	157795902	-	intron:RP11-290K4.2
	TTGATCCAACATTCTCAGGGAGG	ATAATCCCACATTCTCGGGGAGG	4	0.0567227	chr11	34133133	34133155	+	intron:NAT10
	TTGATCCAACATTCTCAGGGAGG	TGGATCAACCATTCTGAGGGAGG	4	0.0553846	chr10	131347424	131347446	-	intron:MGMT
	TTGATCCAACATTCTCAGGGAGG	TTCATCCACCATGCTCAGGACGG	4	0.0537506	chr11	133400019	133400041	+	intergenic:AP005638.1-OPCML
	TTGATCCAACATTCTCAGGGAGG	TTGGGCAAACATTCTCCGGGAGG	4	0.0529412	chr4	153910688	153910710	-	intergenic:FHDC1-RP11-285C1.2
	TTGATCCAACATTCTCAGGGAGG	TTCTTCCAACATTCTTAGGTTGG	4	0.0527165	chr18	7351776	7351798	+	intergenic:SNORA48-PTPRM
	TTGATCCAACATTCTCAGGGAGG	TTCATCCAAGAGTCTCATGGTGG	4	0.0498575	chr16	52656421	52656443	+	exon:RP11-297L17.4
	TTGATCCAACATTCTCAGGGAGG	TTGATCCAACATGCCCAGGTAGG	3	0.0498024	chr6	81789732	81789754	-	intergenic:RP11-486E2.1-FAM46A
	TTGATCCAACATTCTCAGGGAGG	TTCATCAAAGATTCTCAGGCAGG	4	0.0480769	chr3	123375196	123375218	-	intron:MYLK
	TTGATCCAACATTCTCAGGGAGG	TTGATGCTACTTTCTCAGAGAGG	4	0.0470958	chrX	114259476	114259498	-	intergenic:IL13RA2-RNU6-648P
	TTGATCCAACATTCTCAGGGAGG	TTGAACCTACTTTCTCAAGGAGG	4	0.0456467	chr2	136545379	136545401	+	intergenic:UBXN4-LCT
	TTGATCCAACATTCTCAGGGAGG	TTGACCCAACATCCTCTGGCTGG	4	0.0451128	chr17	25713028	25713050	-	intergenic:RP11-173M1.5-RP11-578C11.2
	TTGATCCAACATTCTCAGGGAGG	TTGATCCACCATTCTGAGATGGG	4	0.043956	chr10	38408807	38408829	-	exon:ZNF37A
	TTGATCCAACATTCTCAGGGAGG	TTCGTCCAGCATGCTCAGGGTGG	4	0.041806	chr7	18788686	18788708	-	exon:HDAC9
	TTGATCCAACATTCTCAGGGAGG	TGGATCACACATTCTGAGGGTGG	4	0.0415385	chr8	110309043	110309065	+	intergenic:NUDCD1-RP11-122A21.2
	TTGATCCAACATTCTCAGGGAGG	TTGATCCAACATTCTCTGACGGG	3	0.0408163	chr3	124951802	124951824	+	exon:ZNF148
	TTGATCCAACATTCTCAGGGAGG	TTGCTCCAGCTGTCTCAGGGAGG	4	0.0361991	chr5	179742751	179742773	-	intron:GFPT2
	TTGATCCAACATTCTCAGGGAGG	TTGAACCAGGATGCTCAGGGCGG	4	0.0338164	chr8	134250756	134250778	+	exon:NDRG1
	TTGATCCAACATTCTCAGGGAGG	TTGATGCAACATTCTGAGCAGGG	4	0.0323276	chrUn_gl000225	148544	148566	-	intergenic:Gap-U2
	TTGATCCAACATTCTCAGGGAGG	GTTTTCCAAGATTCTCAGGGGAG	4	0.0306853	chr17	30642486	30642508	+	intron:RHBDL3
	TTGATCCAACATTCTCAGGGAGG	CGGAGCCAAAATTCTCAGGGAGA	4	0.0277333	chr3	184450313	184450335	-	intergenic:MAGEF1-RP11-329B9.4
	TTGATCCAACATTCTCAGGGAGG	TTGATCCACCATTCTGAGACGGG	4	0.0269119	chr10	43013793	43013815	+	exon:ZNF37BP
	TTGATCCAACATTCTCAGGGAGG	TTGATCCATCCTGCTCAGGCGGG	4	0.0268323	chr8	26485193	26485215	+	intron:DPYSL2
	TTGATCCAACATTCTCAGGGAGG	TTCATCCAGGATTCTCAGGGCAG	3	0.0258521	chr18	70962128	70962150	-	intergenic:RP11-169F17.1-CTD-2354A18.1
	TTGATCCAACATTCTCAGGGAGG	TTTGTCCAACATTCACTGGGAGG	4	0.0241228	chr2	56627662	56627684	+	intergenic:CCDC85A/RP11-482H16.1-AC008173.1
	TTGATCCAACATTCTCAGGGAGG	ATCATCCAACCTTCTCTGGGAGG	4	0.0205128	chr17	50581943	50581965	-	intron:RP11-429O1.1
	CUT-OFF of CFD <0.02
	TTGATCCAACATTCTCAGGGAGG	TTGATCCATCATTTCCTGGGTGG	4	0.016	chr4	152612062	152612084	-	intron:PET112
	TTGATCCAACATTCTCAGGGAGG	TTCATCCAACATTATGAGGTAGG	4	0.014497	chr15	88328710	88328732	-	intergenic:RP11-648K4.2-NTRK3
	TTGATCCAACATTCTCAGGGAGG	TCCATCCCAGATTCTCAGGGCAG	4	0.014245	chr8	68117523	68117545	-	intron:ARFGEF1
	TTGATCCAACATTCTCAGGGAGG	TTGATACAACATTCTGTGAGAGG	4	0.0136054	chr21	41996046	41996068	-	intron:DSCAM-IT1
	TTGATCCAACATTCTCAGGGAGG	TTGATCCTACCTTCTCAGGGAGA	2	0.0119048	chr15	26920150	26920172	-	intergenic:AC011196.3-GABRB3
	TTGATCCAACATTCTCAGGGAGG	TTTATCCCAGATTCTCTGGGTGG	4	0.0111111	chr5	171786820	171786842	+	intron:SH3PXD2B
	TTGATCCAACATTCTCAGGGAGG	TTGCTCCTATATTCTCAGGGAGA	3	0.00988631	chr13	110169349	110169371	+	intergenic:LINC00399-LINC00676
	TTGATCCAACATTCTCAGGGAGG	TAGATCCTACATTCTGGGGGAGG	4	0.00984536	chr1	238158513	238158535	+	intergenic:MTND5P18-YWHAQP9
	TTGATCCAACATTCTCAGGGAGG	TTGATGCAACATTCTGTGTGGGG	4	0.00683761	chr3	128029787	128029809	+	intron:EEFSEC
	TTGATCCAACATTCTCAGGGAGG	TTGAGCCAACAGTGGCAGGGTGG	4	0	chr2	200560932	200560954	-	intergenic:SEPHS1P6-FTCDNL1
	TTGATCCAACATTCTCAGGGAGG	TTGATCCATCATAGTCAGAGAGG	4	0	chr9	10391341	10391363	+	intergenic:PTPRD-RP11-87N24.1
	TTGATCCAACATTCTCAGGGAGG	TTGATCCAATATTGACAGTGAGG	4	0	chrX	109483872	109483894	-	intergenic:SNORD96B-AMMECR1
	TTGATCCAACATTCTCAGGGAGG	TTGATCTAACATTGACAGTGGGG	4	0	chr9	2519150	2519172	+	intron:RP11-125B21.2
	TTGATCCAACATTCTCAGGGAGG	TTGATCTAATATTGTCAGTGGGG	4	0	chr7	48298774	48298796	+	intron:ABCA13
	TTGATCCAACATTCTCAGGGAGG	CTGAGCCAACATTGTAAGGGGGG	4	0	chr17	79024015	79024037	-	intron:BAIAP2
	TTGATCCAACATTCTCAGGGAGG	TTGATCCAACACTGTCAATGGGG	4	0	chrX	43072895	43072917	-	intron:RP3-326I13.1
	TTGATCCAACATTCTCAGGGAGG	TTGATCTAACATTGACAGTGGGG	4	0	chr5	37691381	37691403	-	intron:WDR70
	TTGATCCAACATTCTCAGGGAGG	TTGATCCATCACTGTCATGGAGG	4	0	chr12	74070955	74070977	+	intergenic:RP11-166B14.1-RNU6-1012P
	TTGATCCAACATTCTCAGGGAGG	TTGATCCAATATTGACAGTGAGG	4	0	chr5	40451598	40451620	+	intergenic:AC108105.1-SNORA63
	TTGATCCAACATTCTCAGGGAGG	TTGATCCAATATTGACAGTGGGG	4	0	chr9	31007325	31007347	-	intergenic:HSPA8P17-RP11-572H4.1
	TTGATCCAACATTCTCAGGGAGG	TTGATCCAAAATTGTCTGGTTGG	4	0	chr3	82234734	82234756	-	intron:RP11-260O18.1
	TTGATCCAACATTCTCAGGGAGG	TTCATACAACATAGTCAGGGAGG	4	0	chr6	69168166	69168188	-	intergenic:RP11-406O16.1-AL606923.1
	TTGATCCAACATTCTCAGGGAGG	TTGATCTAATATTGTCAGTGAGG	4	0	chr12	92200801	92200823	-	intergenic:RP11-1041F24.1-RP11-587P21.1
	TTGATCCAACATTCTCAGGGAGG	TTGATCTAACATTGACAGTGGGG	4	0	chr16	48699815	48699837	+	intergenic:snoU13-RP11-42I10.1
	TTGATCCAACATTCTCAGGGAGG	TTGATCTAACATTGACAGTGGGG	4	0	chr12	74067732	74067754	-	intergenic:RP11-166B14.1-RNU6-1012P
	TTGATCCAACATTCTCAGGGAGG	TTGATCCATCATTGTGATGGTGG	4	0	chr3	140376894	140376916	-	intergenic:RP11-13L2.1-TRIM42
	TTGATCCAACATTCTCAGGGAGG	TTGAACCAACATTGTCCTGGAGG	4	0	chr13	21805143	21805165	-	intergenic:RP11-101P17.14-LINC01046
	TTGATCCAACATTCTCAGGGAGG	TTGATCTAACATTGACAGTGGGG	4	0	chr2	156205604	156205626	+	intergenic:RNU6-546P-AC093375.1
	TTGATCCAACATTCTCAGGGAGG	TTGATCTAATATTGTCAGTGGGG	4	0	chrY	5565219	5565241	+	intron:PCDH11Y
	TTGATCCAACATTCTCAGGGAGG	TTCATCTAACATTGTCAGTGGGG	4	0	chr3	118806838	118806860	-	intron:IGSF11
	TTGATCCAACATTCTCAGGGAGG	TTGATCTAACATTGACAGTGGGG	4	0	chr11	59086511	59086533	+	intergenic:OR5AN2P-OR5BR1P
	TTGATCCAACATTCTCAGGGAGG	TTGATCTAACATTGACAGTGGGG	4	0	chr6	131850878	131850900	+	intergenic:RPL21P67-ARG1
	TTGATCCAACATTCTCAGGGAGG	TTGATCTAATATTGTCAGTGGGG	4	0	chrX	91833107	91833129	+	intron:PCDH11X
	TTGATCCAACATTCTCAGGGAGG	ATGAACCAACATTGTCAGGAGGG	4	0	chr1	58387805	58387827	-	intergenic:DAB1-HNRNPA1P6
