# Supplementary material for: Molecular and functional correction of a deep intronic splicing mutation in CFTR by CRISPR-Cas9 gene editing
Source: Mol Ther Methods Clin Dev. 2023 Oct 18;31:101140. doi: 10.1016/j.omtm.2023.101140 (PMC10661860; doi:10.1016/j.omtm.2023.101140)
Supplement: Data S3. U3 COSMID [file mmc4.xlsx]

## Sheet: Sheet1
Result	Search result	Mismatch	Ends with RG	Chr Position	Strand	Cut site	Score
CTTGATTTCTGGAGACCACAAGG -- hit CTTGATTTCTGGAGACCACANGG -- query	hit: CTTGATTTCTGGAGACCACAAGG	0	Yes	Chr7:117639888-117639910	+	117639904	0
ATTCATTTCTGGAGACCATATGG -- hit CTTGATTTCTGGAGACCACANGG -- query	hit: ATTCATTTCTGGAGACCATATGG	3	Yes	Chr10:17086869-17086891	-	17086875	5.29
ATTGATTTCTGGACCCCACAGGG -- hit CTTGATTTCTGGAGACCACANGG -- query	hit: ATTGATTTCTGGACCCCACAGGG	3	Yes	Chr9:14624288-14624310	-	14624294	3.32
TTTGATTTCTGGAGAACAAAGGG -- hit CTTGATTTCTGGAGACCACANGG -- query	hit: TTTGATTTCTGGAGAACAAAGGG	3	Yes	Chr9:3909056-3909078	-	3909062	7.42
CCTGATTCCTGGAGCCCACATGG -- hit CTTGATTTCTGGAGACCACANGG -- query	hit: CCTGATTCCTGGAGCCCACATGG	3	Yes	Chr5:11212691-11212713	+	11212707	2.3
CCTGATTTCTGGAGATTACAGGG -- hit CTTGATTTCTGGAGACCACANGG -- query	hit: CCTGATTTCTGGAGATTACAGGG	3	Yes	Chr2:110862284-110862306	+	110862300	5.43
CTAGATTTCAGGAGACCATAAGG -- hit CTTGATTTCTGGAGACCACANGG -- query	hit: CTAGATTTCAGGAGACCATAAGG	3	Yes	Chr11:100091244-100091266	-	100091250	5.65
CTAGATTTCTGGAGAAAACATGG -- hit CTTGATTTCTGGAGACCACANGG -- query	hit: CTAGATTTCTGGAGAAAACATGG	3	Yes	Chr4:168534122-168534144	+	168534138	5.45
CTTCATTTCTCTAGACCACAGGG -- hit CTTGATTTCTGGAGACCACANGG -- query	hit: CTTCATTTCTCTAGACCACAGGG	3	Yes	Chr12:68037704-68037726	-	68037710	1.67
CTTCATTTCTGGAGAGCACAGAG -- hit CTTGATTTCTGGAGACCACANGG -- query	hit: CTTCATTTCTGGAGAGCACAGAG	3	Yes	ChrX:48783199-48783221	-	48783205	22.47
CTTTATTTCTGGAGACCAAATGT -- hit CTTGATTTCTGGAGACCACANGG -- query	hit: CTTTATTTCTGGAGACCAAATGT	3	No	Chr10:117619179-117619201	-	117619185	25.17
CTTGCTTTCTGGAGACCATCAGG -- hit CTTGATTTCTGGAGACCACANGG -- query	hit: CTTGCTTTCTGGAGACCATCAGG	3	Yes	Chr8:92414750-92414772	+	92414766	11.19
CTTGAATTTTGGAGACCACAAGC -- hit CTTGATTTCTGGAGACCACANGG -- query	hit: CTTGAATTTTGGAGACCACAAGC	3	No	Chr6:130456451-130456473	+	130456467	20.56
CTTGATATCTGGGGACCACAGGA -- hit CTTGATTTCTGGAGACCACANGG -- query	hit: CTTGATATCTGGGGACCACAGGA	3	No	Chr1:152539839-152539861	-	152539845	21.33
CTTGATCACTGGATACCACATGG -- hit CTTGATTTCTGGAGACCACANGG -- query	hit: CTTGATCACTGGATACCACATGG	3	Yes	ChrX:52307391-52307413	+	52307407	1.8
CTTGATCACTGGAGACCAGATGG -- hit CTTGATTTCTGGAGACCACANGG -- query	hit: CTTGATCACTGGAGACCAGATGG	3	Yes	Chr11:42927189-42927211	-	42927195	5.5
CTTGATTTCAGGAGAGCACACAG -- hit CTTGATTTCTGGAGACCACANGG -- query	hit: CTTGATTTCAGGAGAGCACACAG	3	Yes	Chr7:22062599-22062621	+	22062615	22.8
CTTGATTTCTCCAGCCCACAGGG -- hit CTTGATTTCTGGAGACCACANGG -- query	hit: CTTGATTTCTCCAGCCCACAGGG	3	Yes	Chr10:86707129-86707151	-	86707135	3.4
CTTGATTTCTGCTCACCACAGGG -- hit CTTGATTTCTGGAGACCACANGG -- query	hit: CTTGATTTCTGCTCACCACAGGG	3	Yes	ChrX:132700094-132700116	-	132700100	3.2
CTTGATTTCTGGGTACCACATGG -- hit CTTGATTTCTGGAGACCACANGG -- query	hit: CTTGATTTCTGGGTACCACATGG	2	Yes	Chr8:23006022-23006044	-	23006028	2.4
CTTGATTTCTGGGGACCACGAGT -- hit CTTGATTTCTGGAGACCACANGG -- query	hit: CTTGATTTCTGGGGACCACGAGT	3	No	Chr20:62130313-62130335	+	62130329	27.1
CTTGATTTCTGGATACCACATGC -- hit CTTGATTTCTGGAGACCACANGG -- query	hit: CTTGATTTCTGGATACCACATGC	2	No	Chr10:60892911-60892933	+	60892927	21.3
CTTGATTTCTGGAGACCAGATGC -- hit CTTGATTTCTGGAGACCACANGG -- query	hit: CTTGATTTCTGGAGACCAGATGC	2	No	Chr2:20620092-20620114	+	20620108	25
TTGATTTCTGGAGACCACAAGG -- hit TTGATTTCTGGAGACCACANGG -- query	hit: TTGATTTCTGGAGACCACAAGG	0	Yes	Chr7:117639889-117639910	+	117639904	0.63
CTTGATTTCTGGAGACCACAAG -- hit CTTGATTTCTGGAGACCACANG -- query	hit: CTTGATTTCTGGAGACCACAAG	0	Yes	Chr7:117639888-117639909	+	117639903	20.51
