# Supplementary material for: Molecular and functional correction of a deep intronic splicing mutation in CFTR by CRISPR-Cas9 gene editing
Source: Mol Ther Methods Clin Dev. 2023 Oct 18;31:101140. doi: 10.1016/j.omtm.2023.101140 (PMC10661860; doi:10.1016/j.omtm.2023.101140)
Supplement: Data S4. D1 COSMID [file mmc5.xlsx]

## Sheet: Sheet1
Result	Search result	Mismatch	Ends with RG	Chr Position	Strand	Cut site	Score
TTGATCCAACATTCTCAGGGAGG -- hit TTGATCCAACATTCTCAGGGNGG -- query	hit: TTGATCCAACATTCTCAGGGAGG	0	Yes	Chr7:117640067-117640089	+	117640083	0
GTTATCCCACATTCTCAGGGGGG -- hit TTGATCCAACATTCTCAGGGNGG -- query	hit: GTTATCCCACATTCTCAGGGGGG	3	Yes	Chr1:17101750-17101772	-	17101756	0.54
GTGATCCAACATTCCCAGGGTGC -- hit TTGATCCAACATTCTCAGGGNGG -- query	hit: GTGATCCAACATTCCCAGGGTGC	3	No	Chr12:117300643-117300665	-	117300649	22.02
TTCATCCATCAGTCTCAGGGTGG -- hit TTGATCCAACATTCTCAGGGNGG -- query	hit: TTCATCCATCAGTCTCAGGGTGG	3	Yes	Chr1:111854720-111854742	+	111854736	1.3
TTGTTCCCACAGTCTCAGGGTGG -- hit TTGATCCAACATTCTCAGGGNGG -- query	hit: TTGTTCCCACAGTCTCAGGGTGG	3	Yes	Chr8:1382328-1382350	+	1382344	1.24
TTGAGCCAAGCTTCTCAGGGAGG -- hit TTGATCCAACATTCTCAGGGNGG -- query	hit: TTGAGCCAAGCTTCTCAGGGAGG	3	Yes	Chr2:236728712-236728734	-	236728718	1.39
TTGAGCCAATATTCTTAGGGAGG -- hit TTGATCCAACATTCTCAGGGNGG -- query	hit: TTGAGCCAATATTCTTAGGGAGG	3	Yes	Chr18:25693855-25693877	-	25693861	2.99
TTGATCCCACATACTCAGTGTGG -- hit TTGATCCAACATTCTCAGGGNGG -- query	hit: TTGATCCCACATACTCAGTGTGG	3	Yes	Chr2:184475534-184475556	+	184475550	6.37
TTGATCCTACCTTCTCAGGGAGA -- hit TTGATCCAACATTCTCAGGGNGG -- query	hit: TTGATCCTACCTTCTCAGGGAGA	3	No	Chr15:26675003-26675025	-	26675009	20.97
TTGATCCTACATTTTTAGGGTGG -- hit TTGATCCAACATTCTCAGGGNGG -- query	hit: TTGATCCTACATTTTTAGGGTGG	3	Yes	Chr16:86507054-86507076	-	86507060	3.87
TTGATCCATCCTTCTCAGGGCAG -- hit TTGATCCAACATTCTCAGGGNGG -- query	hit: TTGATCCATCCTTCTCAGGGCAG	3	Yes	Chr6:51268243-51268265	+	51268259	21.05
TTGATCCAACATGCCCAGGTAGG -- hit TTGATCCAACATTCTCAGGGNGG -- query	hit: TTGATCCAACATGCCCAGGTAGG	3	Yes	Chr6:81080015-81080037	-	81080021	9
TTGATCCAACATTCTCTGACGGG -- hit TTGATCCAACATTCTCAGGGNGG -- query	hit: TTGATCCAACATTCTCTGACGGG	3	Yes	Chr3:125232958-125232980	+	125232974	14
TGATCCAACATTCTCAGGGAGG -- hit TGATCCAACATTCTCAGGGNGG -- query	hit: TGATCCAACATTCTCAGGGAGG	0	Yes	Chr7:117640068-117640089	+	117640083	0.63
TTGATCCAACATTCTCAGGGAG -- hit TTGATCCAACATTCTCAGGGNG -- query	hit: TTGATCCAACATTCTCAGGGAG	0	Yes	Chr7:117640067-117640088	+	117640082	20.51
